# Supplementary material for: An Open Source Simulation Model for Soil and Sediment Bioturbation
Source: PLoS One. 2011 Dec 5;6(12):e28028. doi: 10.1371/journal.pone.0028028 (PMC3230619; doi:10.1371/journal.pone.0028028)
Supplement: Code S1 — Programming code in Tinn-R text editor format ( http://sciviews.org/Tinn-R/ ) for the process-based, spatially explicit (2D) bioturbation simulation model. (R) [file pone.0028028.s003.r]

###################################### 
## Step 1. Reading your data into R ## 
###################################### 
 
# To call your data, copy and paste the following code into R: 
 
rm(list = ls()) 
alldata <- read.table(file=file.choose(), header = T) 
attach(alldata) 
 
# Under Windows a window will open. Locate and select the sampledata.txt file provided.
# Under Linux you can type the path to the file you want to be used.
 
#To check the structure of the data, type: 
 
dim(alldata) 
 
# A summary of the structure of the data will be returned confirming that you have 
# 2159 observations (rows = 'slices' containing luminophores) in each of 24 columns 
# (each column = each time point). 
 
 
############################################################################### 
## Step 2. Plot the observed vertical distribution of luminophores over time ## 
############################################################################### 
 
# Specify the length of each time step (in minutes), the depth of each layer or 
# slice (in cm) of sediment that the tracer (e.g. luminophores) was recovered 
# (or imaged) from, the vertical depth of sediment (in cm) in the experimental 
# mesocosm and the width of the image (in pixels). In this example, these are 
# 60 minutes, 0.0067 cm, 15 cm and 2980 pixels respectively: 
 
timestep.min <- 60
layer.cm <- 0.0067
depth.cm <- 15
sed.width <- 2980             
 
#Now it is possible to plot the data: 
 
data <- as.matrix(alldata) 
tdata <- t(data) 

filled.contour(c(1:(dim(tdata)[1])), c(1:dim(tdata)[2]), ((tdata/sed.width)*100),
               col=gray((0:19)/19), 
               levels=seq(0, 100, by=5), 
               xlab="Time (min)", ylab="Depth (cm)", 
               main="", 
               plot.axes = {axis(1, at = seq(1, dim(tdata)[1]+1, length.out=11), 
                                 labels = seq(0, dim(tdata)[1]* timestep.min, length.out=11)) 
                            axis(2, at = seq(from=1, to=(depth.cm/layer.cm)+1,
                                length.out=(depth.cm+1)), 
                                 labels = (seq(from=0, to=depth.cm, length.out=(depth.cm+1))))}, 
               ylim=rev(range(c(1:dim(tdata)[2]))), 
               key.title = title(main = "   % of tracer", cex.main=0.9),cex=1) 

# A plot of the data with time on the x-axis and sediment depth on the y-axis will 
# be shown. The percentage of tracer will be shown in shades of white, referenced 
# against a key 
 
# The above image shows that at the start of the experiment (left of image) all 
# the luminophores are at the surface (white area) and as time progresses (along 
#the x-axis) the luminophores are incorporated deeper into the deposit (white layer 
# moves downwards). If, as in this case, infaunal activity is restricted to layers 
# near the surface (here, all bioturbation occurs at depths < 1 cm), you can restrict 
# the plot so that it presents only that portion of the profile. To reduce the data 
# matrix in this way, the first step is to specify the depth you wish to plot. 
# In this example, 1 cm is equivalent to 149 layers (= 1 / 0.0067) which can be 
# specified as: 
 
alldata <- alldata[1:149,] 
 
# In order to plot the restricted data, we now repeat the plotting procedure as 
# above with the new depth settings (i.e. depth set to 1cm and data restricted to 
# first 149 layers) , hence: 
 
depth.cm <- 1 

 
# You can now plot the new restricted dataset: 
 
data <- as.matrix(alldata) 
tdata <- t(data) 
filled.contour(c(1:(dim(tdata)[1])), c(1:dim(tdata)[2]), ((tdata/sed.width)*100),
               col=gray((0:19)/19), 
               levels=seq(0, 100, by=5), 
               xlab="Time (min)", ylab="Depth (cm)", 
               main="", 
               plot.axes = {axis(1, at = seq(1, dim(tdata)[1]+1, length.out=11), 
                                 labels = seq(0, dim(tdata)[1]* timestep.min, length.out=11)) 
                            axis(2, at = seq(from=1, to=(depth.cm/layer.cm)+1,
                                length.out=(depth.cm+1)), 
                                 labels = (seq(from=0, to=depth.cm, length.out=(depth.cm+1))))}, 
               ylim=rev(range(c(1:dim(tdata)[2]))), 
               key.title = title(main = "   % of tracer", cex.main=0.9),cex=1) 
 
# A refined plot of the data with time on the x-axis and sediment depth on the y-axis will appear. 
 
 
############################ 
## Step 3. Load the model ## 
############################ 
 
# In order to load the model, copy and paste all of the following code at into R. There are no 
# edits necessary in this section of the code. For those familiar with modelling, we have 
# incorporated notes into the code (lines denoted by #) that provide a brief description 
# of what each sub-section of the code is achieving. 
 
bioturb <- function(timesteps=timesteps, timestep.min=timestep.min, sed.width=sed.width,
                    depth=depth, depth.cm=depth.cm, layer=layer, layer.cm=layer.cm,
                    activity=activity, range=range, downwards=downwards,
                    distance=distance, dist.to.vari, tracerdif=tracerdif, plot=FALSE){ 
 
  if(plot==TRUE & distance < 1.0){ 
     stop("Please choose value > 1.0 for distance") 
   } 
 
   if(plot==TRUE & (tracerdif > 1.0 | tracerdif  < 0.0)){ 
     stop("Please choose value between 0.0 and 1.0 for tracerdif") 
   } 
   
  
  # create vectors that represent sediment profile 
  sed.profile <- numeric(depth) 
  temp.profile <- numeric(depth) 
  temp.profile.m <- numeric(depth) 
  temp.profile.u <- numeric(depth) 
  diff <- numeric(depth) 
  sed.profile[1:layer] <- sed.width 
 
  # create matrices where results are stored 
  results <- matrix(0, nrow=depth, ncol=(timesteps)) 
  results.turned <- matrix(0, nrow=(timesteps+1), ncol=depth) 
  results.turned[1,] <- sed.profile[1:depth] 
 
  move.prob <- c(rep(activity, range*depth), rep(0, depth-(depth*range))) 
  vari <- distance/dist.to.vari 
 
  ######### active movement ################### 
   
  for(t in 1:timesteps){ 
     
  # number of marked particles that are moved in each layer are 
  # drawn randomly (dep on 'move.prob') and stored in 'moved.marked' 
    moved.marked <- mapply(function(sed.profile, move.prob) 
                           sum(rbinom(sed.profile, 1, move.prob)), 
                           sed.profile, move.prob) 
 
    # same for unmarked particles 
    moved.unmarked <- mapply(function(sed.profile, move.prob) 
                             sum(rbinom(sed.width-sed.profile, 1, move.prob)), 
                             sed.profile, move.prob) 
 
    # distances for marked particles are drawn randomly (dep on 'distance' and 'vari') 
    distances.m <- sapply(moved.marked, function(moved.marked) 
                          floor(rnorm(moved.marked, distance, vari))) 
 
    # same for unmarked particles 
    distances.u <- sapply(moved.unmarked, function(moved.unmarked) 
                          floor(rnorm(moved.unmarked, distance, vari))) 
 
    # directions (up or down) are drawn randomly (dep on 'downwards') 
    directions.m <- sapply(moved.marked, function(moved.marked) 
                           rbinom(moved.marked, 1, downwards)) 
 
    # same for unmarked 
    directions.u <- sapply(moved.unmarked, function(moved.unmarked) 
                           rbinom(moved.unmarked, 1, downwards)) 
 
    # moved particles are substracted from temp.profiles 
    temp.profile.m <- temp.profile.m - moved.marked 
    temp.profile.u <- temp.profile.u - moved.unmarked 
 
    # and added at new layers 
    for(d in 1:depth){ 
 
      if(length(directions.m[[d]])>0){ 
         
        dest.m <- mapply(function(directions, distances) 
                         if(directions == 1)return(d+distances) 
                         else return(d-distances), 
                         directions.m[[d]], distances.m[[d]]) 
         
        dest.m[dest.m < 1] <- 1 
        dest.m[dest.m > depth] <- depth 
         
        for(i in dest.m) temp.profile.m[i] <- temp.profile.m[i] + 1 
      } 
 
            
      if(length(directions.u[[d]]) > 0){ 
 
        dest.u <- mapply(function(directions, distances) 
                       if(directions == 1) return(d+distances) 
                       else return(d-distances), 
                       directions.u[[d]], distances.u[[d]]) 
 
        dest.u[dest.u < 1] <- 1 
        dest.u[dest.u > depth] <- depth 
 
        for(i in dest.u) temp.profile.u[i] <- temp.profile.u[i] + 1 
      } 
       
    }  # layers 
     
 
     
  ########### rearranging  ############# 
 
    # due to active movement of particles the number of particles in each layer are 
    # not the same. In this part of the model, the particles rearrange so that 
    # in each layer there are as many particles as the sediment width allows 
 
    temp.profile <- temp.profile.u + temp.profile.m 
 
    # move all particles that are too many in the respective layer one layer up 
    # start from the bottom 
    for(d in depth:2){ 
       
      if(temp.profile[d] > 0){ 
        if((sed.profile[d] + temp.profile.m[d]) > 0){ 
          np <- max(((sed.profile[d] + temp.profile.m[d]) - sed.width), 
                    (min((sed.profile[d] + temp.profile.m[d]), 
                     sum(rbinom(temp.profile[d], 1,  
                    (min(sed.width, (sed.profile[d] + temp.profile.m[d]))/sed.width)* 
                                (1-tracerdif)))))) 
        } 
        else np <- 0 
         
        temp.profile[d-1] <- temp.profile[d-1] + temp.profile[d] 
        temp.profile[d] <- 0 
        temp.profile.m[d-1] <- temp.profile.m[d-1] + np 
        temp.profile.m[d] <- temp.profile.m[d] - np 
      } 
    } 
     
    # move all particles that are too many in respective layer one layer down 
    # start from the top 
    for(d in 1:(depth-1)){ 
       
      if(temp.profile[d] > 0){ 
        if((sed.profile[d]+temp.profile.m[d]) > 0){ 
          np <- max(((sed.profile[d]+temp.profile.m[d])-sed.width), 
                (min((sed.profile[d] + temp.profile.m[d]), 
                 sum(rbinom(temp.profile[d], 1, 
                 min(1.0, ((min(sed.width, 
                 (sed.profile[d]+temp.profile.m[d]))/sed.width) 
                 *(1+tracerdif)))))))) 
 
        } 
        else np <- 0 
         
        temp.profile[d+1] <- temp.profile[d+1] + temp.profile[d] 
        temp.profile[d] <- 0 
        temp.profile.m[d+1] <- temp.profile.m[d+1] + np 
        temp.profile.m[d] <- temp.profile.m[d] - np 
      } 
    } 
 
  ###### update profiles ########################### 
     
    sed.profile <- sed.profile + temp.profile.m 
    if(max(sed.profile > sed.width)) cat("Sum ", sum(sed.profile)) 
     
    temp.profile.m <- temp.profile.m * 0 
    temp.profile.u <- temp.profile.u * 0 
     
    results[,t] <- sed.profile 
    results.turned[(t+1),] <- sed.profile[1:depth] 
 
    # if you want to print timesteps on the screen remove hash in next line 
    #if(t%%10 == 0) cat("timestep ", t, "\n") 
        
  }                    # time steps 
 
  results.turned <- (results.turned/sed.width)*100 
  if(plot==TRUE){ 
 
    # if plot shall be saved delete hashes in next line and before dev.off() 
    # postscript("model_results.eps", paper="special", horizontal= FALSE, onefile=FALSE, width=9, height=6) 
    filled.contour(c(1:(timesteps+1)), c(1:depth),results.turned, col=gray((0:19)/19), 
                   levels=seq(0,100, by=5), 
                   xlab="time (min)", ylab="depth (cm)", 
                   main="",
                   plot.axes = {axis(1, at = seq(1, dim(tdata)[1]+1, length.out=11), 
                                 labels = seq(0, dim(tdata)[1]* timestep.min, length.out=11)) 
                            axis(2, at = seq(from=1, to=(depth.cm/layer.cm)+1,
                                length.out=(depth.cm+1)), 
                                 labels = (seq(from=0, to=depth.cm, length.out=(depth.cm+1))))}, 
               ylim=rev(range(c(1:dim(tdata)[2]))), 
                   key.title = title(main="% lumin"), 
                   cex=1.5) 
 
    # dev.off() 
  }
  
} 
 
 
######################################################################### 
## Step 4. Definition of the starting point for model Parameterisation ## 
######################################################################### 
 
# To reduce computation time, before full model optimisation can take place it is 
# important to specify sensible staring points for a number of parameters involved 
# in the model. Note that it is only necessary to run the model for the vertical 
# extent of bioturbation that has been observed in the experimental mesocosm (see 
# depth and depth.cm parameters below). Thus: 
 
# timesteps	= the number of time steps in the time-lapse sequence (in this worked example, 24 time points) 
# timestep.min	= the length (in minutes) of each time step (in this worked example, 60 minutes) 
# depth		= the number of rows (layers) in your data (in this worked example, 2159 rows, but 
#                 you can reduce to 149 [see step 2]) 
# depth.cm	= the depth of the sediment in the experimental mesocosm in cm that you are
#                 modelling (i.e. 1 cm if using the restricted data) 
# layer		= the number of rows (layers) of the tracer (luminophores) at the start of the
#                  experiment (this is equivalent to the maximum depth of luminophores at
#                  time zero, in this worked example = 20) 
# layer.cm	= the depth of each pixel (or row) layer in cm (in this worked example, 0.0067 cm) 
# range		= should be set to 1. This means that the whole vertical profile can be bioturbated. 
# downwards	= should be set to 0.5. This means that the probability of each particle
#                  being displaced upwards to a higher layer within the vertical profile
#                  is the same as the probability of it being displaced downwards to a
#                  lower layer within the vertical profile. 
# dist.to.vari	= this describes the relation between distance and the variance of this
#                  distance. The value is not parameterised, but we got good results using
#                  a value of 4. 
# sed.width	= the maximum number of tracer particles possible in one layer.
#                  This is equivalent to the number of vertical columns in your data
#                  (i.e. the width of the image in pixels), in this case 2980. To minimise
#                  simulation time, this figure should be divided by 10. If you wish to
#                  simulate the whole width of the sediment do not divide by 10 and delete
#                  the 10 in the sum.of.squares function below. 
# plot		= this is a Boolean parameter (i.e. set to TRUE or FALSE) which
#                  determines whether results are plotted or not. Set to TRUE. 
 
 
# It is possible to get a rough approximation of what constitutes an appropriate 
# starting value by manually changing the model parameters and visually comparing 
# the observed data generated earlier with the resulting model output plot. This 
# is achieved by altering the output parameters distance, activity and tracerdif 
# alongside the parameters we have just set above. The values that delineate the 
# output parameters are as follows: 
 
# distance	= the average number of layers a particle is displaced in one time
                  # step should be an integer value > 0. 
# activity  = the probability that each tracer particle will be moved in
                  # one timestep. The value must be set between 0.0 and 1.0. 
# tracerdif	= this sets the probability of particles being displaced in the
                  #  rearrangement part of the model according to the density
                  # difference between the tracer particles and the natural
                  # sediment (non-tracer) particles. The value should lie between
                  # 0.0 and 1.0. 
 
 
# Now we put the last two steps together and play around with the model by 
# changing the output parameters a few times until you are satisfied that you 
# have selected a combination that gives good model results (by visually 
# comparing the plot of the observed data generated earlier (in step 2) with the 
# resulting model output plot). This is achieved by running the following code 
# (values need to be adjusted to reflect the input data and once adjusted the 
# first time remain constant, whilst the values for distance, activity and tracerdif 
# need to be adjusted at each iteration): 
 
 
bioturb(timesteps=24,
        timestep.min=60,
        depth=149,
        depth.cm=1,
        layer= 20,
        layer.cm=0.0067,
        range=1.0, 
        downwards=0.5, 
        dist.to.vari=4, 
        sed.width=298, 
        distance=8, 
        activity=0.5,      
        tracerdif=0.9, 
        plot=TRUE) 
 
 
# It is not essential that you repeat this step many times (< 5-10 iterations 
# are usually sufficient) as this step only provides a rough starting point for 
# the formal parameterisation. However, the closer the match between the observed 
# data and this output, the less computation time will be necessary.


####################################################
## 5. Testing for correlations between parameters ##
####################################################

# We now check whether the parameters distance and activity are strongly
# correlated so that different combinations of them result in comparably
# good matches between model results and observed data. If we find a strong
# correlation, this means that there is no definitive combination of parameter
# values given the observed patterns of particle redistribution and that we
# have to fix one of them

# Note that completion of this step can take up to an hour or more depending 
# on the amount of data you have and the specifications of your computer. 

# First we load the bioturb_param function
 
bioturb_param <- function(timesteps=timesteps, sed.width=sed.width, depth=depth, layer=layer, activity=activity, range=range, downwards=downwards, distance=distance, dist.to.vari, tracerdif=tracerdif){ 
 
 if(distance < 1.0){ 
    stop("Please choose value > 1.0 for distance") 
  } 
 
  if(tracerdif > 1.0 | tracerdif  < 0.0){ 
    stop("Please choose value between 0.0 and 1.0 for tracerdif")
  }
  

 if(activity < 0.0 | activity > 1.0){
   stop("Please choose value between 0.0 and 1.0 for activity")
 }
   
   
   
  # create vectors that represent sediment profile 
  sed.profile <- numeric(depth) 
  temp.profile <- numeric(depth) 
  temp.profile.m <- numeric(depth) 
  temp.profile.u <- numeric(depth) 
  diff <- numeric(depth) 
  sed.profile[1:layer] <- sed.width 
 
  # create matrices where results are stored 
  results <- matrix(0, nrow=depth, ncol=(timesteps)) 
  results.turned <- matrix(0, nrow=(timesteps+1), ncol=depth) 
  results.turned[1,] <- sed.profile[1:depth] 
 
  move.prob <- c(rep(activity, range*depth), rep(0, depth-(depth*range))) 
  vari <- distance/dist.to.vari 
 
  ######### active movement ################### 
   
  for(t in 1:timesteps){ 
     
  # number of marked particles that are moved in each layer are 
  # drawn randomly (dep on 'move.prob') and stored in 'moved.marked' 
    moved.marked <- mapply(function(sed.profile, move.prob) 
                           sum(rbinom(sed.profile, 1, move.prob)), 
                           sed.profile, move.prob) 
 
    # same for unmarked particles 
    moved.unmarked <- mapply(function(sed.profile, move.prob) 
                             sum(rbinom(sed.width-sed.profile, 1, move.prob)), 
                             sed.profile, move.prob) 
 
    # distances for marked particles are drawn randomly (dep on 'distance' and 'vari') 
    distances.m <- sapply(moved.marked, function(moved.marked) 
                          floor(rnorm(moved.marked, distance, vari))) 
 
    # same for unmarked particles 
    distances.u <- sapply(moved.unmarked, function(moved.unmarked) 
                          floor(rnorm(moved.unmarked, distance, vari))) 
 
    # directions (up or down) are drawn randomly (dep on 'downwards') 
    directions.m <- sapply(moved.marked, function(moved.marked) 
                           rbinom(moved.marked, 1, downwards)) 
 
    # same for unmarked 
    directions.u <- sapply(moved.unmarked, function(moved.unmarked) 
                           rbinom(moved.unmarked, 1, downwards)) 
 
    # moved particles are substracted from temp.profiles 
    temp.profile.m <- temp.profile.m - moved.marked 
    temp.profile.u <- temp.profile.u - moved.unmarked 
 
    # and added at new layers 
    for(d in 1:depth){ 
 
      if(length(directions.m[[d]])>0){ 
         
        dest.m <- mapply(function(directions, distances) 
                         if(directions == 1)return(d+distances) 
                         else return(d-distances), 
                         directions.m[[d]], distances.m[[d]]) 
         
        dest.m[dest.m < 1] <- 1 
        dest.m[dest.m > depth] <- depth 
         
        for(i in dest.m) temp.profile.m[i] <- temp.profile.m[i] + 1 
      } 
 
            
      if(length(directions.u[[d]]) > 0){ 
 
        dest.u <- mapply(function(directions, distances) 
                       if(directions == 1) return(d+distances) 
                       else return(d-distances), 
                       directions.u[[d]], distances.u[[d]]) 
 
        dest.u[dest.u < 1] <- 1 
        dest.u[dest.u > depth] <- depth 
 
        for(i in dest.u) temp.profile.u[i] <- temp.profile.u[i] + 1 
      } 
       
    }  # layers 
     
 
     
  ########### rearranging  ############# 
 
    # due to active movement of particles the number of particles in each layer are 
    # not the same. In this part of the model, the particles rearrange so that 
    # in each layer there are as many particles as the sediment width allows 
 
    temp.profile <- temp.profile.u + temp.profile.m 
 
    # move all particles that are too many in the respective layer one layer up 
    # start from the bottom 
    for(d in depth:2){ 
       
      if(temp.profile[d] > 0){ 
        if((sed.profile[d] + temp.profile.m[d]) > 0){ 
          np <- max(((sed.profile[d] + temp.profile.m[d]) - sed.width), 
                    (min((sed.profile[d] + temp.profile.m[d]), 
                     sum(rbinom(temp.profile[d], 1,  
                    (min(sed.width, (sed.profile[d] + temp.profile.m[d]))/sed.width)* 
                                (1-tracerdif)))))) 
        } 
        else np <- 0 
         
        temp.profile[d-1] <- temp.profile[d-1] + temp.profile[d] 
        temp.profile[d] <- 0 
        temp.profile.m[d-1] <- temp.profile.m[d-1] + np 
        temp.profile.m[d] <- temp.profile.m[d] - np 
      } 
    } 
     
    # move all particles that are too many in respective layer one layer down 
    # start from the top 
    for(d in 1:(depth-1)){ 
       
      if(temp.profile[d] > 0){ 
        if((sed.profile[d]+temp.profile.m[d]) > 0){ 
          np <- max(((sed.profile[d]+temp.profile.m[d])-sed.width), 
                (min((sed.profile[d] + temp.profile.m[d]), 
                 sum(rbinom(temp.profile[d], 1, 
                 min(1.0, ((min(sed.width, 
                 (sed.profile[d]+temp.profile.m[d]))/sed.width) 
                 *(1+tracerdif)))))))) 
 
        } 
        else np <- 0 
         
        temp.profile[d+1] <- temp.profile[d+1] + temp.profile[d] 
        temp.profile[d] <- 0 
        temp.profile.m[d+1] <- temp.profile.m[d+1] + np 
        temp.profile.m[d] <- temp.profile.m[d] - np 
      } 
    } 
 
  ###### update profiles ########################### 
     
    sed.profile <- sed.profile + temp.profile.m 
    if(max(sed.profile > sed.width)) cat("Sum ", sum(sed.profile)) 
     
    temp.profile.m <- temp.profile.m * 0 
    temp.profile.u <- temp.profile.u * 0 
     
    results[,t] <- sed.profile 

    ## if you want to print timesteps on the screen remove hash in next line 
    # if(t%%10 == 0) cat("timestep ", t, "\n") 
        
  }                    # time steps 
 
   return(results) 
} 
 

#############

# Next we define an objective function that calculates the quality of the match between the
# observed results and the model output. Here we use the sum of squared differences
# between the number of particles in each layer and each time step

sum.of.squares_three <- function(par, obs, sim.rep, sim.depth, sim.timesteps, ...){
   if(par[1] < 1.0 || par[2] <= 0.0 || par[2] > 1.0 || par[3] <= 0.0 || par[3] > 1.0){
    return(NA)
  }
  else{
    obs <- (obs[1:sim.depth, 1:sim.timesteps])
    pre <- array(0, c(sim.depth, sim.timesteps))
     for(t in 1:sim.rep){
       pre <- try(pre+(bioturb_param(distance=par[1], activity=par[2], tracerdif=par[3],
                             depth=sim.depth, timesteps=sim.timesteps, ...)))
     }
    sos <- sum((obs-(pre/sim.rep))*(obs-(pre/sim.rep)))
    return(sos)
  }
}

# Next, we decide on a parameter range of distance and activity that we want to test
# and the step width. Here we calculate the objective function for all possible
# combinations of values from 11.0 to 14.5 in steps of 0.5 for the distance and
# values from 0.6 to 0.95 in steps of 0.05 for activity. The parameter tracerdif is
# kept constant at a value than resulted from step 4 (the exact value is not crucial
# since it will not significantly influence the correlation pattern between the two
# tested parameters).

# First we need a matrix to store the results of the analysis. For each parameter value of
# distance one row and for each value of activity one column


results <- matrix(0, ncol=8, nrow=8)
#the ncol and nrow values above shpould match the number of seq divisions below - only need changing if
# the parameter space needs expanding

x <- 1
y <- 1

for(md in seq(from=11.0, to=14.5, by=0.5)){
  for(a in seq(from=0.6, to=0.95, by=0.05)){
  #make sure you change tracerdif (as specified in step 4) in the next line
    pars <- c(distance=md, activity=a, tracerdif=0.9) 

   ######
   ##ensure you alter sim.depth, sim.timesteps, sed.width, and layer in the 
   ##following as appropriate (i.e. as in step 4)
   ####
   
 
    sos <- sum.of.squares_three(par=pars, obs=alldata, sim.rep=1, sim.depth=149, sim.timesteps=24,
                                sed.width=298, layer=20, range=1.0, downwards=0.5,
                                dist.to.vari=4)
    results[x,y] <- sos
    x <- x+1
  }
  y <- y+1
  x <- 1
}

# this result is now plotted with the command
# (note that the first two rows should contain the same values
# in the brackets after "seq" as used above)

filled.contour(seq(from=11.0, to=14.5, by=0.5),
               seq(from=0.6, to=0.95, by=0.05),
                #the seq numbers should match those a few lines above
               results,
               col=terrain.colors(28),
               xlab="distance", ylab="activity", 
               main="",
               cex.lab=1.0,
               key.title = title(main = "sum of sq", cex.main=0.9))

# If the plot reveals a diagonal of low values for the sum of squares 
# (rather than a central area of low values) it means that several combinations 
# of the two tested parameters result in a good match between model output and 
# experimental results and that these parameters are correlated. In this case, 
# go to step 6, otherwise go directly to step 7. In the above plot, a green 
# diagonal line would clearly mean correlation, but here it shows that the optimal 
# values might be located outside of the parameter range we have tested. 
# To be optimal  (no correlation), there would be a green centre somewhere within 
# the confines of the plot indicating the area where the sum of squares are low.


 
#################################################################################
## 6. Model Parameterisation with correlated parameters activity and distance ## 
#################################################################################
 
# Model parameterisation is achieved in two steps: simulated annealing, which is 
# known to provide good rough estimates of optimal parameter values, followed by 
# the Broyden Fletcher Goldfarb Shanno (BFGS) method to achieve finer resolution 
# of results. Use the parameter combination that gave the best visual comparison 
# between the plot of the model output and the plot of the observed data (i.e. the 
# output parameters marked in blue in step 4) as the starting values for the 
# optimization procedure. This is specified by entering: 
 
pars <- c(distance=8, tracerdif=0.9) 
obs <- alldata 


# Next we need a version of the objective function with only two variable parameters

sum.of.squares_two <- function(par, obs, sim.rep, sim.depth, sim.timesteps, ...){
   if(par[1] < 1.0 || par[2] <= 0.0 || par[2] > 1.0){
    return(NA)
  }
  else{
    obs <- (obs[1:sim.depth, 1:sim.timesteps])
    pre <- array(0, c(sim.depth, sim.timesteps))
     for(t in 1:sim.rep){
       pre <- try(pre+(bioturb_param(distance=par[1], tracerdif=par[2],
                             depth=sim.depth, timesteps=sim.timesteps, ...)))
     }
    sos <- sum((obs-(pre/sim.rep))*(obs-(pre/sim.rep)))
    return(sos)
  }
}
 

 
# Before you can start the simulated annealing process, you need to enter the 
# parameter values determined in step 4. In the code that follows: 
 
# sim.depth 	= depth (as in step 4) 
# sim.timesteps	= timesteps (as in step 4)
# sed.width	= sed.width (as in step 4) 
# layer 	= layer (as in step 4)
# activity      = 0.5 (as in step 4)
# range		= 1.0 (as in step 4) 
# downwards	= 0.5 (as in step 4) 
# dist.to vari	= 4 (as in step 4) 
# maxit		= controls the number of replicates and is the only stopping criterion 
# parscale	= should contain the chosen starting values determined in step 4 for
                 # distance and tracerdif. It is important that these values
                 # are separated by a comma in the order distance and tracerdif. 
 
# Using the above guide, change the numbers below to fit your data. You should also change
# the value for activity to something that resembles the value obtained when the sums of squares
# are minimised in Part 5 above (i.e. estimate the value from the correlation graph - darkest green shading.
# Note that you may have to redraw the graph with different axes in Step 5 to obtain a suitable value. 

# Depending on the amount of data you have, this next process can take from minutes to days: 
 
fitmodel_SANN <- optim(par=pars, sum.of.squares_two, 
                       obs=obs, sim.rep=1, sim.depth=149, sim.timesteps=24, 
                       sed.width=298, layer=20, activity=0.5, range=1.0, downwards=0.5, 
                       dist.to.vari=4,  method=c("SANN"), 
                       control=list(trace = 6, parscale=c(8, 0.9), 
                       maxit=1000)) 
                        
 
# The above process goes through 999 iterations to get a reasonable approximation 
# of the parameters, but it may not converge and an error message will alert you 
# to this effect. As the simulated annealing process is a means to provide a good 
# rough estimate of the optimal parameter values before a final resolution 
# methodology is employed, this can be ignored as convergence is achieved in the 
# next step (BFGS). 
 
# To show the results of the simulated annealing process, enter: 
 
fitmodel_SANN 


# Note that the values for distance and tracerdif will differ each time the SANN 
# is run as these are not the definitive final parameter values but a close approximation. 
 
# Now specify the revised parameter values fitted by SANN from the above output as follows: 
 
pars <- c(distance= 20.0587646, tracerdif= 0.4836768)
 
# Before you can start the BFGS fitting process, you need to enter the parameter values 
# determined by the simulated annealing process. Adapt the parameter values using the 
# new parameters in the code below and then copy and paste the code into R to start BFGS fitting: 
 
fitmodel_BFGS <- optim(par=pars, sum.of.squares_two, 
                  obs=obs,sim.rep=1,sim.depth=149, sim.timesteps=24, 
                  sed.width=298, layer=20, activity=0.5, range=1.0, downwards=0.5, 
                  dist.to.vari=4, method=c("BFGS"), 
                  control=list(trace = 6, parscale=c(20.06,0.48), 
                  maxit=10000, ndeps=c(0.01,0.001)))

# The BFGS process must converge to achieve the best fit for the parameters. The 
# code above sets the maximum number of iterations to 10000. This continues until the 
# model converges. 
 
# If this convergence does not occur, the parameters can be tweaked. Specifically, 
# the maximum number of iterations can be increased (maxit = xxxxx) or the ndeps 
# values can be increased to maximise the region of convergence, i.e. it is easier 
# for the model to converge, but the best fit output is slightly less accurate. 
# The ndeps values refer, in order of appearance, to the accuracy attributed to 
# the fit for distance and tracerdif values. 
 
 
######################
## 6a. Model output ## 
######################
 
# Once convergence has taken place, the best fit parameters from the BFGS fitting 
# procedure are called by typing: 
 
fitmodel_BFGS 
 
# The output provides the optimal parameter combination. 
 
#Note again that the values for distance and tracerdif can differ marginally each 
#time the BFGS is run as model convergence is achieved within a certain margin.
#To get an idea of the variability (and stability) of the output values it is 
#advisable to rerun the BFGS a number of times and calculate a mean � SD of the 
#model output parameters. Trials with the present data suggest that 10 repeats are sufficient. 

#Note that the value for distance is returned as the number of layers or slices. To convert
# to the unit of measurement (cm), enter the following (where the first number is the output
# value for distance from the previous step) - this will return the value for distance in cm:

distance.cm <- 21.0238424 *layer.cm
distance.cm


 
# Plotting of the model to compare to the observed data can be achieved by: 
 
bioturb(timesteps=24, 
        timestep.min=60, 
        depth=149, 
        depth.cm=1, 
        layer= 20, 
        layer.cm=0.0067, 
        range=1.0, 
        downwards=0.5, 
        dist.to.vari=4, 
        sed.width=298, 
        distance=21.0238424, 
        activity=0.5, 
        tracerdif=0.8807801, 
        plot=TRUE) 
 
 
 
# If the sums of squares are needed, these can be saved to file using: 
 
model_results <- bioturb_param(timesteps=24, 
                         depth=149, 
                         layer= 20, 
                         range=1.0, 
                         downwards=0.5, 
                         dist.to.vari=4, 
                         sed.width=298, 
                         distance=21.0238424, 
                         activity=0.5, 
                         tracerdif=0.8807801) 
 
sum_of_squares <- colSums((obs - model_results)*(obs - model_results)) 
 
# Now specify where you wish the file to be saved (modify code below): 
 
write.table(sum_of_squares,"D:/Folder_directory/filename.txt", col.names=T, row.names=F) 
 


###################################################################################
## 7. Model Parameterisation with uncorrelated parameters activity and distance ## 
###################################################################################
 
# Model parameterisation is achieved in two steps: simulated annealing, which is 
# known to provide good rough estimates of optimal parameter values, followed by 
# the Broyden Fletcher Goldfarb Shanno (BFGS) method to achieve finer resolution 
# of results. Use the parameter combination that gave the best visual comparison 
# between the plot of the model output and the plot of the observed data (i.e. the 
# output parameters marked in blue in step 4) as the starting values for the 
# optimization procedure. This is specified by entering: 
 
pars <- c(distance=8, tracerdif=0.9, activity=0.5) 
obs <- alldata 

 
# Before you can start the simulated annealing process, you need to enter the 
# parameter values determined in step 4. In the code that follows: 
 
# sim.depth 	= depth (as in step 4) 
# sim.timesteps	= timesteps (as in step 4)
# sed.width	= sed.width (as in step 4) 
# layer 	= layer (as in step 4)
# range		= 1.0 (as in step 4) 
# downwards	= 0.5 (as in step 4) 
# dist.to vari	= 4 (as in step 4) 
# maxit		= controls the number of replicates and is the only stopping criterion 
# parscale	= should contain the chosen starting values determined in step 4 for
                 # distance and tracerdif. It is important that these values
                 # are separated by a comma in the order distance, activity and tracerdif. 
 
# Using the above guide, change the numbers below to fit your data. Set the values of
# parscale equal to those of pars. Note that, depending 
# on the amount of data you have, this process can take from minutes to days: 
 
fitmodel_SANN <- optim(par=pars, sum.of.squares_three, 
                       obs=obs, sim.rep=1, sim.depth=149, sim.timesteps=24, 
                       sed.width=298, layer=20, range=1.0, downwards=0.5, 
                       dist.to.vari=4, method=c("SANN"), 
                       control=list(trace = 6, parscale=c(8, 0.9, 0.5), 
                       maxit=1000)) 
                        
 
# The above process goes through 999 iterations to get a reasonable approximation 
# of the parameters, but it may not converge and an error message will alert you 
# to this effect. As the simulated annealing process is a means to provide a good 
# rough estimate of the optimal parameter values before a final resolution 
# methodology is employed, this can be ignored as convergence is achieved in the 
# next step (BFGS). 
 
# To show the results of the simulated annealing process, enter: 
 
fitmodel_SANN 
 
 
# Now specify the revised parameter values fitted by SANN from the above output as follows: 
 
pars <- c(distance=17.9780688, tracerdif=0.6343807, activity=0.9345826) 
 
# Before you can start the BFGS fitting process, you need to enter the parameter values 
# determined by the simulated annealing process. Adapt the parameter values using the 
# new parameters in the code below and then copy and paste the code into R to start BFGS fitting: 
 
fitmodel_BFGS <- optim(par=pars, sum.of.squares_three, 
                  obs=obs,sim.rep=1,sim.depth=149, sim.timesteps=24, 
                  sed.width=298, layer=20, range=1.0, downwards=0.5, 
                  dist.to.vari=4, method=c("BFGS"), 
                  control=list(trace = 6, parscale=c(17.98,0.63,0.93), 
                  maxit=10000, ndeps=c(0.01,0.001,0.001)))

# The BFGS process must converge to achieve the best fit for the parameters. The 
# code above sets the maximum number of iterations to 10000. This continues until the 
# model converges. 
 
# If this convergence does not occur, the parameters can be tweaked. Specifically, 
# the maximum number of iterations can be increased (maxit = xxxxx) or the ndeps 
# values can be increased to maximise the region of convergence, i.e. it is easier 
# for the model to converge, but the best fit output is slightly less accurate. 
# The ndeps values refer, in order of appearance, to the accuracy attributed to 
# the fit for distance, tracerdif and activity values. 
 
 
############################################################################################## 
## 7a. Model output for parameterisation with uncorrelated parameters activity and distance ## 
############################################################################################## 
 
# Once convergence has taken place, the best fit parameters from the BFGS fitting 
# procedure are called by typing: 
 
fitmodel_BFGS 
 
# The output provides the optimal parameter combination. 
 
 
 
# Plotting of the model to compare to the observed data can be achieved by: 
 
bioturb(timesteps=24, 
        timestep.min=60, 
        depth=149, 
        depth.cm=1, 
        layer= 20, 
        layer.cm=0.0067, 
        range=1.0, 
        downwards=0.5, 
        dist.to.vari=4, 
        sed.width=298, 
        distance=16.0911331, 
        activity=0.9380592, 
        tracerdif=0.6876334, 
        plot=TRUE) 
 
 
 
# If the sums of squares are needed, these can be saved to file using: 
 
model_results <- bioturb_param(timesteps=24, 
                         depth=149, 
                         layer= 20, 
                         range=1.0, 
                         downwards=0.5, 
                         dist.to.vari=4, 
                         sed.width=298, 
                         distance=16.0911331, 
                         activity=0.9380592, 
                         tracerdif=0.6876334)
 
sum_of_squares <- colSums((obs - model_results)*(obs - model_results)) 
 
# Now specify where you wish the file to be saved (modify code below): 
 
write.table(sum_of_squares,"D:/Folder_directory/filename.txt", col.names=T, row.names=F) 
 
 
 
# END OF WORKED EXAMPLE!

######################## 
#######################
 
 
 
